# Supplementary material for: Comprehensive analysis of targetable oncogenic mutations in chinese cervical cancers
Source: Oncotarget. 2014 Dec 31;6(7):4968–75. doi: 10.18632/oncotarget.3212 (PMC4467127; doi:10.18632/oncotarget.3212)
Supplement: Supplementary file 2 [file oncotarget-06-4968-s002.xlsx]

## Sheet: Sheet2
Supplementary Table S1 Primers, reaction temperatures and cycles of PCR amplification for the 16 tested genes
Tested gene	Primers	Sequences(5'to3')	Pre-denaturation	Denaturation	Annealing	Extension	Cycles
PTEN	PTEN-F	GAAGATCTTGACCAATGG	94℃ for 2 min	98℃ for 10 sec	60.5℃ for 30 sec	68℃ for 40 sec	40
	PTEN-R	GATTTGACGGCTCCTCTAC
PIK3CA	PIK3CA-E20-F	CTGGATACTGTGTAGCTACCTT	94℃ for 2 min	98℃ for 10 sec	60℃ for 30 sec	68℃ for 30 sec	40
	PIK3CA-E20-R	ATGGATTGTGCAATTCCTATG
	PIK3CA-E9-F	TTCAGCAGTGTGGTAAAGTTCC	94℃ for 2 min	98℃ for 10 sec	54℃ for 15 sec	68℃ for 15 sec	45
	PIK3CA-E9-R	TACCAAGCAATACATCTGGGCTAC
HRAS	HRAS-F	CAGTCGCGCCTGTGAACGGT	94℃ for 2 min	98℃ for 10 sec	60℃ for 30 sec	68℃ for 25 sec	40
	HRAS-R	TGGGCACGTCATCCGAGTC
KRAS	KRAS-F	CCATTTCGGACTGGGAGCGA	94℃ for 2 min	98℃ for 10 sec	55℃ for 30 sec	68℃ for 20 sec	40
	KRAS-R	GGCATCATCAACACCCAGAT
NRAS	NRAS-F	GCTGTGGTCCTAAATCTG	94℃ for 2 min	98℃ for 10 sec	63℃ for 30 sec	68℃ for 20 sec	40
	NRAS-R	GGCTGAGGTTTCAATGAA
BRAF	BRAF-F	GCTCCAGCTTGTATCACC	94℃ for 2 min	98℃ for 10 sec	63℃ for 30 sec	68℃ for 20 sec	40
	BRAF-R	GGTCCCTGTTGTTGATGT
EGFR	EGFR-F	GCTCCCAACCAAGCTCTCTT	94℃ for 2 min	98℃ for 10 sec	63.5℃ for 30 sec	68℃ for 30 sec	40
	EGFR-R	CCGTAGCTCCAGACATCACT
FGFR3	FGFR3-F	CTCGGACCGCGGCAACTACA	94℃ for 2 min	98℃ for 10 sec	53℃ for 30 sec	68℃ for 30 sec	40
	FGFR3-R	CGCACCAGTGGTGTGTTGGA
FGFR2	FGFR2-ECD-F	CCTGTGTAGTGGAGAATGA	94℃ for 2 min	98℃ for 10 sec	54.5℃ for 30 sec	68℃ for 30 sec	40
	FGFR2-ECD-R	CGTTGAAGAGAGGCGTGTTG
	FGFR2-TK-F	CCCTGGGAGAAGGTTGCTTT	94℃ for 2 min	98℃ for 10 sec	62℃ for 30 sec	68℃ for 30 sec	40
	FGFR2-TK-R	CAGTTCGTTGGTGCAGTTGG
HER2	HER2-KD-F	CCCTCTGACGTCCATCATCT	94℃ for 2 min	98℃ for 10 sec	63.5℃ for 30 sec	68℃ for 60 sec	40
	HER2-KD-R	GCAGGGTCTGGACAGAAGAA
	HER2-ECD-F	TGCTGGGGAGAGAGTTCTGA	94℃ for 2 min	98℃ for 10 sec	62℃ for 40 sec	68℃ for 40 sec	40
	HER2-ECD-R	CGAAGCAGAGGTGGGTGTTA
AKT1	AKT1-F	CTGAGAGGAGCGCGTGAG	94℃ for 2 min	98℃ for 10 sec	62℃ for 30 sec	68℃ for 10 sec	40
	AKT1-R	CGCCACAGAGAAGTTGTTGA
ALK Fusion	EML4-E2F	TGATGTTTTGAGGCGTCTTG	94℃ for 2 min	98℃ for 10 sec	60℃ for 30 sec	68℃ for 30 sec	40
	EML4-E13F	AGATCGCCTGTCAGCTCTTG	94℃ for 2 min	98℃ for 10 sec	60℃ for 30 sec	68℃ for 30 sec	40
	EML4-E18F	TTAGCATTCTTGGGGAATGG	94℃ for 2 min	98℃ for 10 sec	60℃ for 30 sec	68℃ for 30 sec	40
	ALK-E20R	TGCCAGCAAAGCAGTAGTTG
FGFR3-TACC3	FGFR3-E16-F	AACTGCACACACGACCTGTA	94℃ for 2 min	98℃ for 10 sec	60℃ for 30 sec	68℃ for 30 sec	42
	TACC3-E13-R	GAAAGTTCCTTCTGCTTCTGA	94℃ for 2 min	98℃ for 10 sec	60℃ for 30 sec	68℃ for 30 sec	42
RET Fusion	CCDC6-F	GCTGGAGACCTACAAACTGA	94℃ for 2 min	98℃ for 5 sec	60℃ for 30 sec	68℃ for 30 sec	40
	KIF5B-F	TAAGGAAATGACCAACCACCAG	94℃ for 2 min	98℃ for 5 sec	61.5℃ for 30 sec	68℃ for 30 sec	40
	RET-R	CCTTGACCACTTTTCCAAATTC
FGFR1-TACC1	FGFR1-E14-F	CAGAGTGATGTGTGGTCTTTCG	94℃ for 2 min	98℃ for 10 sec	60℃ for 30 sec	68℃ for 30 sec	40
	TACC1-E12-R	GTCAGTTCTTCAATTTCTTGGTTC
