# Supplementary material for: Comprehensive analysis of targetable oncogenic mutations in chinese cervical cancers
Source: Oncotarget. 2014 Dec 31;6(7):4968–75. doi: 10.18632/oncotarget.3212 (PMC4467127; doi:10.18632/oncotarget.3212)
Supplement: Supplementary file 3 [file oncotarget-06-4968-s003.xlsx]

## Sheet: Sheet1
Supplementary Table S3 Detailed mutation profile in the 285 cervical cancers
Sample ID	Pathological subtypes	PIK3CA E20（3 mis）	PIK3CA E9（32 mis）	HER2 ECD(5 mis）	HER2 KD (7: 5MIS 2DEL)	PTEN（ 6mis,1non, 1del)	AKT1	EGFR 1MIS	FGFR2-ECD（3MIS)	FGFR2-TK(2MIS)	FGFR3(2MIS)	KRAS(15MIS)	NRAS（2mis）	HRAS（1 MIS)	BRAF	FGFR1-TACC1	FGFR3-TACC3	CCDC6-RET	KIF5B-RET	EML4-ALK
1001	SCC	0	0	0	0	0	0	0	0	0	0	0	0	0	0	0	0	0	0	0
1002	SCC	0	0	0	0	0	0	0	0	0	0	0	0	0	0	0	0	0	0	0
1003	ASC	0	0	0	0	0	0	0	0	0	0	0	0	0	0	0	0	0	0	0
1006	SCC	0	0	0	0	0	0	0	0	0	0	0	0	0	0	0	0	0	0	0
1007	SCC	0	p.E545K(c.1633G>A)	0	0	germline mutation in multi-spots	0	0	0	0	P.S378G(C.1132A>G)	0	0	0	0	0	0	0	0	0
1010	SCC	0	0	0	0	0	0	0	0	0	0	0	0	0	0	0	0	0	0	0
1011	SCC	0	0	0	0	0	0	0	0	0	0	0	p.G13A (c.38G>C)	0	0	0	0	0	0	0
1012	SCC	0	p.E545K(c.1633G>A)	0	0	0	0	0	0	0	0	0	0	0	0	0	0	0	0	0
1013	SCC	0	0	0	0	p.R130* (c.388C>T)	0	0	0	0	0	0	0	0	0	0	0	0	0	0
1014	SCC	0	0	0	0	0	0	0	0	0	0	0	0	0	0	0	0	0	0	0
1015	SCC	0	0	0	0	0	0	0	0	0	0	0	0	0	0	0	0	0	0	0
1020	SCC	0	0	0	0	0	0	0	0	0	0	0	0	0	0	0	0	0	0	0
1022	SCC	0	0	0	0	0	0	0	0	0	0	0	0	0	0	0	0	0	0	0
1023	SCC	0	0	0	0	0	0	0	0	0	0	0	0	0	0	0	0	0	0	0
1025	SCC	0	0	0	0	0	0	0	0	0	0	p.R161R(C.483G>A)	0	0	0	0	0	0	0	0
1027	SCC	0	0	0	0	0	0	0	0	0	0	0	0	0	0	0	0	0	0	0
1028	SCC	0	0	0	0	0	0	0	0	0	0	0	0	0	0	0	0	0	0	0
1029	SCC	0	0	0	0	0	0	0	0	0	0	0	0	0	0	0	0	0	0	0
1030	SCC	0	p.E545K(c.1633G>A)	0	0	0	0	0	0	0	0	0	0	0	0	0	0	0	0	0
1031	SCC	0	0	0	0	0	0	0	0	0	0	0	0	0	0	0	0	0	0	0
1033	SCC	0	0	0	0	0	0	0	0	0	0	0	0	0	0	0	0	0	0	0
1035	SCC	0	p.L523I(c.1567 T>A)	0	0	0	0	0	0	0	0	0	0	0	0	0	0	0	0	0
1036	SCC	0	0	0	0	0	0	0	0	0	0	0	0	0	0	0	0	0	0	0
1037	SCC	0	0	0	0	0	0	0	0	0	0	0	0	0	0	0	0	0	0	0
1038	SCC	0	0	0	0	0	0	0	0	0	0	0	0	0	0	0	0	0	0	0
1042	SCC	p.G1009G(c.3027A>G)	0	0	0	0	0	0	0	0	0	0	0	0	0	0	0	0	0	0
1043	SCC	0	0	0	0	0	0	0	0	0	0	0	0	0	0	0	0	0	0	0
1044	SCC	0	0	0	0	0	0	0	0	0	0	0	0	0	0	0	0	0	0	0
1046	SCC	0	0	0	0	0	0	0	0	0	0	0	0	0	0	0	0	0	0	0
1047	SCC	0	0	0	0	0	0	0	0	0	0	0	0	0	0	0	0	0	0	0
1048	SCC	0	0	0	0	0	0	0	0	0	0	0	0	0	0	0	0	0	0	0
1049	SCC	p.H1047R（c.3140A>G)	0	0	0	0	0	0	0	0	0	0	0	0	0	0	0	0	0	0
1051	SCC	0	0	0	0	0	0	0	0	0	0	0	0	0	0	0	0	0	0	0
1052	SCC	0	p.E545K(c.1633G>A)	0	0	0	0	P.A864A（C.2592G>C)	0	0	0	0	0	0	0	0	0	0	0	0
1053	SCC	0	0	0	p.A705A (c.2115G>A)	0	0	0	0	0	0	0	0	0	0	0	0	0	0	0
1055	SCC	0	0	0	0	0	0	0	P.K405E(C.1213A>G)	0	0	0	0	0	0	0	0	0	0	0
1056	SCC	0	0	0	0	0	0	0	0	0	0	0	0	0	0	0	0	0	0	0
1059	SCC	0	0	0	0	p.R234W (c.700C>T)	0	0	0	0	0	0	0	0	0	0	0	0	0	0
1061	SCC	0	0	0	0	0	0	0	0	0	0	0	0	0	0	0	0	0	0	0
1062	SCC	0	0	0	0	germline mutation in multi-spots	0	0	0	0	0	0	0	0	0	0	0	0	0	0
1063	SCC	0	0	0	0	0	0	0	0	0	0	0	0	0	0	0	0	0	0	0
1064	SCC	0	0	0	0	germline mutation in multi-spots	0	0	0	0	0	p.G13D (c.38G>A)	0	0	0	0	0	0	0	0
1065	SCC	0	0	0	0	0	0	0	0	0	0	0	0	0	0	0	0	0	0	0
1068	SCC	0	0	0	0	0	0	0	0	0	0	0	0	0	0	0	0	0	0	0
1069	SCC	0	p.E542K(c.1624G>A)	0	0	0	0	0	0	0	P.N294N(C.882T>C)	0	0	0	0	0	0	0	0	0
1070	SCC	0	0	p.R351G(c.1051C>G)	0	0	0	p.G796S (c.2386G>A)	0	0	0	0	0	0	0	0	0	0	0	0
1072	SCC	0	0	0	0	0	0	0	0	0	0	0	0	0	0	0	0	0	0	0
1073	SCC	0	0	0	0	0	0	0	0	0	0	0	0	0	0	0	0	0	0	0
1074	SCC	0	0	0	0	0	0	0	0	0	0	0	0	0	0	0	0	0	0	0
1078	SCC	0	0	0	0	0	0	0	0	0	0	0	0	0	0	0	0	0	0	0
1079	AC	0	0	0	0	0	0	0	0	0	0	p.G12D (c.35G>A)	0	0	0	0	0	0	0	0
1082	AC	0	0	0	0	0	0	0	0	0	0	0	0	0	0	0	VARIANT2	0	0	0
1083	SCC	0	0	0	0	0	0	0	0	0	0	p.G15C (c.43G>T)	0	0	0	0	0	0	0	0
1093	SCC	0	0	0	0	0	0	0	0	0	0	0	0	0	0	0	0	0	0	0
1094	ASC	0	0	0	0	0	0	0	0	0	0	0	0	0	0	0	0	0	0	0
1095	SCC	0	0	0	0	0	0	0	0	0	0	0	0	0	0	0	0	0	0	0
1096	ASC	0	0	0	0	0	0	0	0	0	0	0	0	0	0	0	0	0	0	0
1097	SCC	0	0	0	0	0	0	0	0	0	0	0	0	0	0	0	0	0	0	0
1102	SCC	0	0	0	0	0	0	0	0	0	0	0	0	0	0	0	0	0	0	0
1103	SCC	0	0	0	0	0	0	0	0	0	0	0	0	0	0	0	0	0	0	0
1111	SCC	0	0	0	0	0	0	0	0	0	0	0	0	0	0	0	VARIANT1	0	0	0
1113	SCC	0	0	0	0	0	0	0	0	0	0	0	0	0	0	0	0	0	0	0
1116	SCC	0	0	0	0	0	0	0	0	0	0	0	0	0	0	0	0	0	0	0
1117	SCC	0	0	0	0	0	0	0	0	0	0	0	0	0	0	0	0	0	0	0
1128	SCC	0	p.E545K(c.1633G>A)	0	0	0	0	0	0	0	0	0	0	0	0	0	0	0	0	0
1130	AC	0	0	0	0	0	0	0	0	0	0	0	0	0	0	0	0	0	0	0
1131	SCC	0	0	0	0	0	0	0	0	0	0	0	0	0	0	0	0	0	0	0
1137	ASC	0	0	0	0	0	0	0	0	0	0	0	0	0	0	0	0	0	0	0
1141	SCC	0	0	0	0	0	0	0	0	0	0	0	0	0	0	0	0	0	0	0
1147	SCC	0	0	0	0	0	0	0	0	0	0	0	0	0	0	0	0	0	0	0
1150	AC	0	0	0	0	0	0	0	0	0	0	0	0	0	0	0	0	0	0	0
1152	SCC	0	0	0	0	0	0	0	0	0	0	0	0	0	0	0	0	0	0	0
1153	SCC	0	0	0	0	0	0	0	0	0	0	0	0	0	0	0	0	0	0	0
1154	SCC	0	0	0	0	0	0	0	0	0	0	0	0	0	0	0	0	0	0	0
1155	AC	0	0	0	0	0	0	0	0	0	0	0	0	0	0	0	0	0	0	0
1156	SCC	0	0	0	0	0	0	0	0	0	0	0	0	0	0	0	0	0	0	0
1157	SCC	0	p.E545K(c.1633G>A)	0	0	0	0	0	0	0	0	0	0	0	0	0	0	0	0	0
1158	SCC	0	0	0	0	0	0	0	0	0	0	0	0	0	0	0	0	0	0	0
1159	AC	0	0	p.A270S(c.808G>T)	0	0	0	0	0	0	0	0	0	0	0	0	0	0	0	0
1160	ASC	0	0	0	0	0	0	0	0	0	0	p.G12D (c.35G>A)	0	0	0	0	0	0	0	0
1162	SCC	0	0	0	0	0	0	0	0	0	0	0	0	0	0	0	0	0	0	0
1163	SCC	p.H1047R（c.3140A>G)	0	0	P.Y685C(2054A>G)	0	0	0	0	0	0	0	0	0	0	0	0	0	0	0
1165	SCC	0	0	0	0	p.G208V (c.623G>T)	0	0	0	0	0	0	0	0	0	0	0	0	0	0
1166	SCC	0	0	0	0	0	0	0	0	0	0	0	0	0	0	0	0	0	0	0
1167	SCC	0	0	0	0	0	0	0	0	0	0	0	0	0	0	0	0	0	0	0
1168	SCC	0	0	0	0	0	0	0	0	0	0	0	0	0	0	0	0	0	0	0
1169	SCC	0	0	0	0	p.G127A (c.380G>C)	0	0	0	0	0	0	0	0	0	0	0	0	0	0
1170	SCC	0	0	0	0	0	0	0	0	0	0	0	0	0	0	0	0	0	0	0
1171	SCC	0	0	0	0	0	0	0	0	0	0	0	0	0	0	0	0	0	0	0
1172	AC	0	0	0	0	p.R130Q (c.389G>A)典型	0	0	0	0	0	0	0	0	0	0	0	0	0	0
1173	SCC	0	0	p.T273T(c.819C>A)	0	0	0	0	0	0	0	0	0	0	0	0	0	0	0	0
1174	SCC	0	0	0	0	0	0	0	0	0	0	0	0	0	0	0	0	0	0	0
1175	SCC	0	0	0	0	0	0	0	0	0	0	0	0	0	0	0	VARIANT1	0	0	0
1176	SCC	0	0	0	0	0	0	0	0	0	0	0	0	0	0	0	0	0	0	0
1177	AC	0	0	0	0	0	0	0	0	0	0	0	0	0	0	0	0	0	0	0
1178	SCC	0	p.E545K(c.1633G>A)	0	0	0	0	0	0	0	0	0	0	0	0	0	0	0	0	0
1181	SCC	0	0	0	0	0	0	0	0	0	0	0	0	0	0	0	0	0	0	0
1182	AC	0	0	0	0	0	0	0	0	0	0	0	0	0	0	0	0	0	0	0
1183	SCC	0	0	0	p.D769N (c.2305G>A)	0	0	0	0	0	0	0	0	0	0	0	0	0	0	0
1184	SCC	0	0	0	0	0	0	0	0	0	0	0	0	0	0	0	0	0	0	0
1185	Smallcell carcinoma	0	0	0	0	0	0	0	0	0	0	0	0	0	0	0	0	0	0	0
1186	SCC	0	0	0	0	0	0	0	0	0	0	0	0	0	0	0	0	0	0	0
1189	SCC	0	0	0	0	0	0	0	0	0	0	p.G12D (c.35G>A)	0	0	0	0	0	0	0	0
1199	SCC	0	p.E542K(c.1624G>A)	0	0	0	0	0	0	0	0	0	0	0	0	0	0	0	0	0
1208	AC	0	0	0	0	0	0	0	0	0	0	0	0	0	0	0	0	0	0	0
1216	SCC	0	p.E545K(c.1633G>A)	0	0	0	0	0	0	0	P.Y373C(C.1118A>G)	0	0	0	0	0	0	0	0	0
1223	AC	0	0	0	0	0	0	0	0	0	0	p.G12D (c.35G>A)	0	0	0	0	0	0	0	0
1224	SCC	0	0	0	0	0	0	0	0	0	0	0	0	0	0	0	0	0	0	0
1226	SCC	0	0	0	0	0	0	0	0	0	0	0	0	0	0	0	0	0	0	0
1229	SCC	0	0	0	0	0	0	0	0	F676F(2028T>C)	0	0	0	0	0	0	0	0	0	0
1230	SCC	0	0	0	0	0	0	0	0	0	0	0	0	0	0	0	0	0	0	0
1231	SCC	0	p.E542K(c.1624G>A)	0	0	0	0	0	0	0	0	0	0	0	0	0	0	0	0	0
1232	ASC	0	0	0	0	0	0	0	0	0	0	0	0	p.S17G (c.49A>G)	0	0	0	0	0	0
1233	ASC	0	0	0	0	0	0	0	0	0	0	0	0	0	0	0	0	0	0	0
1234	SCC	0	0	0	0	0	0	0	0	0	0	0	0	0	0	0	0	0	0	0
1235	SCC	0	0	0	0	0	0	0	0	0	0	0	0	0	0	0	0	0	0	0
1237	SCC	0	0	0	0	0	0	0	0	0	0	0	0	0	0	0	0	0	0	0
1238	NEC	0	0	0	C.2168_2209 DEL 42(tgaaggtgcttggatctggcgcttttggcacagtctacaagg)?	0	0	0	0	0	0	p.G12D (c.35G>A)	0	0	0	0	0	0	0	0
1241	SCC	0	p.E542K(c.1624G>A)	0	0	0	0	0	0	0	0	0	0	0	0	0	0	0	0	0
1242	SCC	0	0	0	0	0	0	p.Y764Y (c.2292C>T)	0	0	0	0	0	0	0	0	0	0	0	0
1244	SCC	0	0	0	0	0	0	0	0	0	0	0	0	0	0	0	0	0	0	0
1245	SCC	0	0	0	0	0	0	0	0	0	0	0	0	0	0	0	0	0	0	0
1247	SCC	0	0	0	p.E766K(C.2296G>A)	0	0	0	0	0	0	0	0	0	0	0	0	0	0	0
1252	SCC	0	0	0	0	0	0	0	0	0	0	0	0	0	0	0	0	0	0	0
1254	SCC	0	0	0	0	0	0	0	0	0	0	0	0	0	0	0	0	0	0	0
1259	SCC	0	0	0	0	0	0	0	0	0	0	0	0	0	0	0	0	0	0	0
1260	SCC	0	0	0	0	0	0	0	0	0	0	0	0	0	0	0	0	0	0	0
1261	SCC	0	0	0	0	0	0	0	0	0	0	0	0	0	0	0	0	0	0	0
1262	SCC	0	p.E545K(c.1633G>A)	0	0	0	0	0	0	0	0	0	0	0	0	0	0	0	0	0
1264	SCC	0	0	0	0	0	0	0	0	0	0	0	0	0	0	0	0	0	0	0
1266	SCC	0	0	0	0	0	0	0	0	0	0	0	0	0	0	0	0	0	0	0
1270	SCC	0	0	0	0	0	0	0	0	0	0	0	0	0	0	0	0	0	0	0
1274	SCC	0	p.E545K(c.1633G>A)	0	0	0	0	0	0	0	0	0	0	0	0	0	0	0	0	0
1277	SCC	0	0	0	0	p.D153Y (c.457G>T)	0	0	0	0	0	0	0	0	0	0	0	0	0	0
1278	SCC	0	0	0	0	0	0	0	0	0	P.N294N(C.882T>C)	0	0	0	0	0	0	0	0	0
1279	SCC	0	0	0	0	0	0	0	0	0	0	0	0	0	0	0	0	0	0	0
1280	SCC	0	0	0	0	0	0	0	0	0	0	0	0	0	0	0	0	0	0	0
1385	AC	0	0	0	0	0	0	0	0	0	0	0	0	0	0	0	VARIANT2	0	0	0
1387	SCC	0	p.E542K(c.1624G>A)	P.L458L(C.1374G>T)	0	0	0	0	0	0	0	0	0	0	0	0	0	0	0	0
1389	SCC	0	0	0	0	0	0	p.V819V(c.2457G>A )	0	0	0	0	0	0	0	0	0	0	0	0
1390	SCC	mutation in 3’UTR 516	0	0	0	0	0	0	0	0	0	0	0	0	0	0	0	0	0	0
1392	SCC	0	0	0	0	0	0	0	0	0	0	0	0	0	0	0	0	0	0	0
1393	SCC	0	0	0	0	0	0	0	0	0	0	0	0	0	0	0	0	0	0	0
1394	SCC	0	p.E542K(c.1624G>A)	0	0	0	0	0	0	0	0	0	0	0	0	0	0	0	0	0
1396	SCC	0	0	0	0	0	0	0	0	0	0	0	0	0	0	0	0	0	0	0
1397	SCC	0	0	0	0	0	0	0	0	0	0	0	0	0	0	0	0	0	0	0
1398	SCC	0	0	0	0	0	0	0	0	0	0	0	0	0	0	0	0	0	0	0
1399	SCC	0	0	0	0	0	0	0	0	0	0	0	0	0	0	0	0	0	0	0
1400	SCC	0	p.E542K(c.1624G>A)	0	0	0	0	0	0	0	0	0	0	0	0	0	0	0	0	0
1401	ASC	0	0	0	0	0	0	0	0	0	0	0	0	0	0	0	0	0	0	0
1402	SCC	0	0	0	0	0	0	0	0	0	0	0	0	0	0	0	0	0	0	0
1403	SCC	0	0	0	0	0	0	0	0	0	0	0	0	0	0	0	0	0	0	0
1404	AC	0	0	0	0	0	0	0	0	0	0	0	0	0	0	0	0	0	0	0
1409	SCC	0	0	0	0	0	0	0	0	0	0	0	0	0	0	0	0	0	0	0
1411	ASC	0	0	0	0	0	0	0	0	0	0	0	0	0	0	0	0	0	0	0
1412	SCC	0	0	p.A270S(c.808G>T)	0	0	0	0	0	0	0	0	0	0	0	0	0	0	0	0
1414	SCC	0	0	0	0	0	0	0	0	0	0	0	0	0	0	0	0	0	0	0
1415	SCC	0	0	0	0	0	0	0	0	0	0	0	0	0	0	0	0	0	0	0
1416	SCC	0	0	0	0	0	0	0	0	0	0	0	0	0	0	0	0	0	0	0
1417	AC	0	0	0	0	0	0	0	0	0	0	0	0	0	0	0	0	0	0	0
1418	SCC	0	0	0	0	0	0	0	0	0	0	0	0	0	0	0	0	0	0	0
1420	SCC	0	p.E545K(c.1633G>A)	0	0	0	0	0	0	0	0	0	0	0	0	0	0	0	0	0
1421	Carcinosarcoma	0	0	0	0	0	0	0	0	0	P.N294N(C.882T>C)	0	0	0	0	0	VARIANT1	0	0	0
1422	SCC	0	0	0	0	0	0	0	0	0	0	0	0	0	0	0	0	0	0	0
1423	SCC	0	0	0	0	0	0	0	0	0	P.P409P(C.1227C>T)	0	0	0	0	0	0	0	0	0
1424	SCC	0	0	0	0	0	0	0	0	0	0	0	0	0	0	0	0	0	0	0
1425	SCC	0	0	0	p.V842I (c.2524G>A) 典型	0	0	0	0	0	0	0	0	0	0	0	0	0	0	0
1426	SCC	0	0	0	0	0	0	0	0	0	0	0	0	0	0	0	0	0	0	0
1427	SCC	0	p.E542K(c.1624G>A)	0	0	0	0	0	0	0	P.P401P(C.1227C>A)	0	0	0	0	0	0	0	0	0
1428	SCC	0	p.E545K(c.1633G>A)	0	0	0	0	0	0	0	0	0	0	0	0	0	0	0	0	0
1429	AC	0	0	0	0	0	0	0	0	0	0	0	0	0	0	0	0	0	0	0
1431	SCC	0	p.E545K(c.1633G>A)	0	0	0	0	0	0	0	0	0	0	0	0	0	0	0	0	0
1433	SCC	0	0	0	0	0	0	0	0	0	0	0	0	0	0	0	0	0	0	0
1435	SCC	0	0	0	0	0	0	0	0	0	0	0	0	0	0	0	0	0	0	0
1436	AC	0	0	0	0	0	0	0	0	0	0	0	0	0	0	0	0	0	0	0
1437	SCC	0	0	0	0	0	0	0	0	0	0	0	0	0	0	0	VARIANT4	0	0	0
1438	SCC	F960F	0	0	0	0	0	0	0	0	0	0	0	0	0	0	0	0	0	0
1439	SCC	0	0	0	0	0	0	0	0	0	0	0	0	0	0	0	0	0	0	0
1441	SCC	0	0	0	0	0	0	0	0	0	0	0	0	0	0	0	0	0	0	0
1442	SCC	0	0	0	0	0	0	0	0	0	0	0	0	0	0	0	0	0	0	0
1443	SCC	0	0	0	0	0	0	0	0	0	0	0	0	0	0	0	0	0	0	0
1446	SCC	0	0	0	0	0	0	0	0	0	0	0	0	0	0	0	0	0	0	0
1447	SCC	0	0	0	0	0	0	0	0	0	0	0	0	0	0	0	0	0	0	0
1448	SCC	0	0	0	0	0	0	0	0	0	0	0	0	0	0	0	0	0	0	0
1449	SCC	0	0	0	0	0	0	0	0	0	0	0	0	0	0	0	0	0	0	0
1450	SCC	0	0	0	0	0	0	0	0	0	0	0	0	0	0	0	0	0	0	0
1451	SCC	0	0	0	0	0	0	0	0	0	P.P304P(C.912C>G)	0	0	0	0	0	0	0	0	0
1452	SCC	0	0	0	0	0	0	0	0	0	0	p.G12C (c.34G>T)	0	0	0	0	0	0	0	0
1453	SCC	0	p.E545K(c.1633G>A)	0	0	0	0	0	0	0	0	0	0	0	0	0	0	0	0	0
1454	SCC	0	0	0	0	0	0	0	0	0	0	0	0	0	0	0	0	0	0	0
1455	SCC	0	0	0	0	0	0	0	0	0	0	0	0	0	0	0	0	0	0	0
1456	SCC	0	0	0	0	0	0	0	0	0	0	0	0	0	0	0	0	0	0	0
1457	SCC	0	0	0	0	0	0	0	0	0	0	0	0	0	0	0	0	0	0	0
1462	ASC	0	0	0	0	0	0	0	0	0	0	0	0	0	0	0	0	0	0	0
1463	AC	0	0	p.A466V(c.1397C>T)	0	0	0	0	0	0	0	0	0	0	0	0	0	0	0	0
1468	SCC	0	0	0	0	0	0	0	0	0	0	0	0	0	0	0	0	0	0	0
1469	SCC	0	p.E542K(c.1624G>A)	0	0	0	0	0	0	0	0	0	0	0	0	0	0	0	0	0
1470	ASC	0	0	0	0	0	0	0	0	0	0	0	0	0	0	0	0	0	0	0
1474	SCC	0	0	0	0	0	0	0	0	0	0	0	0	0	0	0	0	0	0	0
1479	SCC	0	0	0	0	0	0	0	0	0	0	0	0	0	0	0	VARIANT1	0	0	0
1480	SCC	0	0	0	0	0	0	0	0	0	0	0	0	0	0	0	0	0	0	0
1481	SCC	0	0	0	0	0	0	0	0	0	P.N294N(C.882T>C)	0	p.S87C (c.259A>T)	0	0	0	0	0	0	0
1482	SCC	0	0	0	0	0	0	0	0	0	0	0	0	0	0	0	0	0	0	0
1483	SCC	0	0	0	0	0	0	0	0	0	0	0	0	0	0	0	0	0	0	0
1484	SCC	0	0	0	0	0	0	0	0	0	0	0	0	0	0	0	0	0	0	0
1485	SCC	0	p.E545K(c.1633G>A)	0	0	0	0	0	0	0	0	0	0	0	0	0	0	0	0	0
1486	SCC	0	0	0	0	0	0	0	0	0	0	0	0	0	0	0	0	0	0	0
1487	SCC	0	0	0	0	0	0	0	0	0	0	0	0	0	0	0	0	0	0	0
1488	SCC	0	0	0	0	0	0	0	0	0	P.N294N(C.882T>C)	0	0	0	0	0	0	0	0	0
1489	AC	0	0	0	0	0	0	0	0	0	0	0	0	0	0	0	0	0	0	0
1490	SCC	0	0	0	0	0	0	0	0	0	0	0	0	0	0	0	0	0	0	0
1528	AC	0	0	0	0	0	0	0	0	0	0	0	0	0	0	0	0	0	0	0
1529	AC	0	0	0	0	0	0	0	0	0	0	0	0	0	0	0	0	0	0	0
1547	NEC	0	0	0	C.2174_2209 DEL 36(TGCTTGGATCTGGCGCTTTTGGCACAGTCTACAAGG)	0	0	0	0	0	0	p.G12D (c.35G>A)	0	0	0	0	0	0	0	0
1554	AC	0	p.E545K(c.1633G>A)	0	0	0	0	0	0	0	0	0	0	0	0	0	0	0	0	0
1557	ASC	0	0	0	0	0	0	0	0	0	0	p.S39Y(C.116C>A)	0	0	0	0	0	0	0	0
1559	ASC	0	0	0	0	0	0	0	0	0	0	0	0	0	0	0	0	0	0	0
1575	ASC	0	0	0	0	0	0	0	0	0	0	0	0	0	0	0	0	0	0	0
1579	AC	0	0	0	0	0	0	0	0	0	0	0	0	0	0	0	0	0	0	0
2015	ASC	0	0	0	0	0	0	0	0	0	0	0	0	0	0	0	0	0	0	0
2024	AC	0	0	0	0	0	0	0	0	0	0	0	0	0	0	0	0	0	0	0
2038	ASC	0	0	0	0	0	0	0	0	0	0	0	0	0	0	0	VARIANT3	0	0	0
2045	AC	0	0	0	0	0	0	0	0	0	0	0	0	0	0	0	0	0	0	0
2046	PNET	0	0	0	0	0	0	0	0	0	0	0	0	0	0	0	0	0	0	0
2055	AC	0	0	0	0	0	0	0	0	P.Y588D(C.1762T>G)	0	0	0	0	0	0	0	0	0	0
2069	AC	0	0	0	0	0	0	0	0	0	0	0	0	0	0	0	0	0	0	0
2007	AC	0	0	0	0	0	0	0	0	0	0	0	0	0	0	0	0	0	0	0
2076	ASC	0	0	0	0	0	0	0	P.P256S(C.766C>T)	0	0	0	0	0	0	0	0	0	0	0
2085	AC	0	0	0	0	0	0	p.V819V (c.2457G>A)	0	0	0	0	0	0	0	0	0	0	0	0
2087	AC	0	0	0	0	0	0	0	0	0	0	0	0	0	0	0	0	0	0	0
2107	AC	0	p.E542K(c.1624G>A)	0	0	0	0	0	0	0	0	0	0	0	0	0	0	0	0	0
2111	AC	0	0	0	0	0	0	0	0	0	0	0	0	0	0	0	0	0	0	0
2119	ASC	0	0	0	0	0	0	0	0	0	0	0	0	0	0	0	0	0	0	0
2121	ASC	0	0	0	0	0	0	0	0	0	0	0	0	0	0	0	0	0	0	0
2127	AC	0	0	0	0	0	0	0	0	0	0	p.G13D (c.38G>A)	0	0	0	0	0	0	0	0
2128	AC	0	0	0	0	0	0	0	0	0	0	0	0	0	0	0	0	0	0	0
2133	AC	0	0	0	0	0	0	0	0	0	0	0	0	0	0	0	0	0	0	0
2134	ASC	0	0	0	0	0	0	0	0	0	0	0	0	0	0	0	0	0	0	0
2158	AC	0	0	0	0	0	0	0	0	0	0	0	0	0	0	0	0	0	0	0
2170	AC	0	0	0	0	0	0	0	0	0	0	p.G12V (c.35G>T)	0	0	0	0	0	0	0	0
2185	AC	0	0	0	0	0	0	0	0	0	0	0	0	0	0	0	0	0	0	0
2187	AC	0	0	0	0	0	0	0	0	0	0	0	0	0	0	0	0	0	0	0
2191	ASC	0	0	0	0	0	0	0	0	P.M584V(C.1750A>G)	0	0	0	0	0	0	VARIANT1	0	0	0
2200	AC	0	0	0	0	0	0	0	0	0	0	0	0	0	0	0	0	0	0	0
2206	Smallcell carcinoma	0	0	0	0	0	0	0	0	0	0	0	0	0	0	0	0	0	0	0
2222	AC	0	0	p.S310F(c.929C>T)	0	0	0	0	0	0	0	0	0	0	0	0	0	0	0	0
2227	AC	0	0	0	0	0	0	0	0	0	0	0	0	0	0	0	0	0	0	0
2229	AC	0	0	0	0	0	0	0	0	0	P.N294N(C.882T>C)	0	0	0	0	0	0	0	0	0
2239	AC	0	0	0	0	P.Y174C(C.521A>G)	0	0	0	0	0	0	0	0	0	0	0	0	0	0
2248	AC	0	0	0	0	0	0	0	0	0	0	0	0	0	0	0	0	0	0	0
2251	ASC	0	0	0	0	0	0	0	0	0	0	0	0	0	0	0	0	0	0	0
2264	Smallcell carcinoma	0	p.E545K(c.1633G>A)	0	0	0	0	0	0	0	0	0	0	0	0	0	0	0	0	0
2282	AC	0	0	0	0	0	0	0	0	0	0	0	0	0	0	0	0	0	0	0
2309	ASC	0	0	0	0	0	0	0	0	0	0	0	0	0	0	0	0	0	0	0
2312	AC	0	0	0	0	0	0	0	0	0	0	0	0	0	0	0	0	0	0	0
2324	AC	0	0	0	0	0	0	0	0	0	0	0	0	0	0	0	0	0	0	0
2330	AC	0	0	0	0	0	0	0	0	0	0	0	0	0	0	0	0	0	0	0
2343	NEC	0	0	0	0	0	0	0	0	0	0	0	0	0	0	0	0	0	0	0
2345	ASC	0	0	0	0	0	0	0	0	0	0	0	0	0	0	0	0	0	0	0
2347	NEC	0	0	0	0	0	0	0	0	0	0	P.F156Y(C.467T>A)	0	0	0	0	0	0	0	0
2359	ASC	0	0	0	0	0	0	0	0	0	0	0	0	0	0	0	0	0	0	0
2390	AC	0	0	0	0	0	0	0	0	0	0	0	0	0	0	0	0	0	0	0
2403	AC	0	0	0	P.Y923Y(C.2769C>T)	0	0	0	0	0	0	0	0	0	0	0	VARIANT3	0	0	0
2432	ASC	0	0	0	0	0	0	0	0	0	0	0	0	0	0	0	0	0	0	0
2433	AC	0	0	0	0	0	0	0	p.S252L (c.755C>T)	0	0	0	0	0	0	0	0	0	0	0
2440	AC	0	p.E545K(c.1633G>A)	0	0	0	0	0	0	0	0	0	0	0	0	0	0	0	0	0
2442	ASC	0	p.E545K(c.1633G>A)	0	0	0	0	0	0	0	0	0	0	0	0	0	0	0	0	0
2444	AC	0	0	0	0	0	0	0	0	0	0	0	0	0	0	0	0	0	0	0
2447	AC	0	p.E545K(c.1633G>A)	0	0	0	0	0	0	0	0	0	0	0	0	0	0	0	0	0
2453	ASC	0	0	0	0	0	0	0	0	0	0	0	0	0	0	0	0	0	0	0
2456	ASC	0	0	0	0	0	0	0	0	0	0	0	0	0	0	0	0	0	0	0
2461	AC	0	0	0	0	0	0	0	0	0	0	p.G12C (c.34G>T)	0	0	0	0	0	0	0	0
2470	ASC	0	0	0	0	0	0	0	0	0	0	0	0	0	0	0	0	0	0	0
2483	ASC	0	0	0	0	0	0	0	0	0	0	0	0	0	0	0	VARIANT2	0	0	0
2500	AC	0	0	0	0	0	0	0	0	0	0	0	0	0	0	0	0	0	0	0
2503	NEC	0	0	0	P.R784C(C.2350C>T)典型	0	0	0	0	0	0	0	0	0	0	0	0	0	0	0
2513	AC	0	0	0	0	0	0	0	0	0	0	0	0	0	0	0	0	0	0	0
2531	AC	0	0	0	0	0	0	0	0	0	0	0	0	0	0	0	0	0	0	0
2532	ASC	0	0	0	0	0	0	0	0	0	0	0	0	0	0	0	0	0	0	0
2540	AC	0	0	0	0	0	0	0	0	0	0	0	0	0	0	0	0	0	0	0
2548	AC	0	0	0	0	0	0	0	0	0	0	0	0	0	0	0	0	0	0	0
2549	AC	0	p.E542K(c.1624G>A)	0	0	0	0	0	0	0	0	0	0	0	0	0	0	0	0	0
2578	ASC	0	0	P.T434T(C.1302 G>A)	0	0	0	0	0	0	0	0	0	0	0	0	0	0	0	0
2593	ASC	0	0	0	0	p.N212fs ( c.635delATCCTCAG )	0	0	0	0	0	0	0	0	0	0	0	0	0	0
2667	AC	p.M1043I (c.3129G>T)	0	0	0	0	0	0	0	0	0	0	0	0	0	0	0	0	0	0
